# Supplementary material for: The Heat Shock Protein 90 (HSP90) Is Required for the IL-33-Induced Cytokine Production in Mast Cells (MCs)
Source: Int J Mol Sci. 2022 Sep 17;23(18):10855. doi: 10.3390/ijms231810855 (PMC9502846; doi:10.3390/ijms231810855)
Supplement: Supplementary file 1 [file ijms-23-10855-s001.zip]

Archive with 1 entries (1 files):
- ijms-1898605-supplementary.pdf
